# Supplementary material for: Genome-wide by environment interaction studies of depressive symptoms and psychosocial stress in UK Biobank and Generation Scotland
Source: Transl Psychiatry. 2019 Feb 4;9:14. doi: 10.1038/s41398-018-0360-y (PMC6361928; doi:10.1038/s41398-018-0360-y)
Supplement: Supplementary file 2 — Supplementary Tables [file 41398_2018_360_MOESM2_ESM.xls]

## Sheet: T1.SLE questionnaires
Supplementary Table 1a. The brief life events questionnaire based on The List of Threatening Experiences (LTE) self-reported by Generation Scotland participants. Participants asked to report stressful life events over last 6 months.
Independent Stressful life Events
1	Did you suffer from a serious illness, injury or assault?
2	Did a serious illness, injury or assault happen to a close relative?
3	Did a parent, spouse (or partner), child, brother or sister of yours die?
4	Did a close familyfriend or relative die, such as an aunt, cousin or grandparent?
5	Was something you valued lost or stolen?
Dependent Stressful life Events
6	Did you have a separation due to marital difficulties or break off a steady relationship?
7	Did you have a serious problem with a close friend, neighbour or relatives?
8	Were you made redundant or sacked from your job?
9	Were you seeking work without success for more than one month?
10	Did you have a major financial crisis such as losing the equivalient of three months income?
11	Did you have problems with the police involving a court appearance?
12	Did you/your wife or partner give brith to a child?*
* Item not classified into any category
Supplementary Table 1b. Touchscreen questionnaire self-reported by UK Biobank participants to screen for SLE. ("illness, injury, bereavement, stress in last 2 years"; UK Biobank data-field 6145).
In the last 2 years have you experienced any of the following (you can select more than one answer):
1	Serious illness, injury or assault to yourself.
2	Serious illness, injury or asssault of a close relative.
3	Death of a close relative.
4	Death of a spouse or partner.
5	Marital separation/divorce.
6	Financial dificulties.

## Sheet: T2.psychological screening
Supplementary Table 2. The Patient Health Questionnaire used in UK Biobank. Participants asked to report over last two weeks.
Over the past two weeks:
1	Serious illness, injury or assault to yourself.
2	How often have you had little interest or pleasure in doing things?
3	How often have you felt tense, fidgety or restless?
4	How often have you felt tired or had little energy?
The General Health Questionnaire (GHQ) used in Generation Scotland consists of 28 items designed to identify whether an individual’s current mental state differs from his/her typical state. This is used to identify the presence of symptoms compared to what is normal for the individua (over the past two weeks). The General Health Questionnaire is copyrighted. The use of the questionnaire is licens…

## Sheet: T3.Heritabilities&correlations
Supplementary Table 3a. Genetic correlation with depressive symptoms estimated by bivariate REML using genome-wide complex trait analyisis (GCTA).
Trait	rG	SE	P	N
UK Biobank
PHQ-SLE	0.723601	0.117723	< 0.00001	50000*
Generation Scotland
GHQ-TSLE	1	0.83132	0.114535	4919
GHQ-DSLE	1	0.630666	0.0564443	4919
GHQ-ISLE	1	69.2484	0.494239	4919
*calculated in a random set of 50 000 individuals. In UK Biobank, models were adjusted by age, sex and 15PCs. In Generation Scotland, models were adjusted by age, sex and 20 PCs.
Supplementary Table 3b. SNP heritability estimates from genome-wide complex trait analysis (GCTA).
Trait	SNP-heritability estimate	SE	P	N
UK Biobank
PHQ	0.089858	0.005001	< 0.00001	99057
*PHQ (SLE adjusted)	0.078858	0.004928	< 0.00001	99057
SLE	0.040449	0.004667	< 0.00001	99057
Generation Scotland
GHQ	0.071227	0.073081	0.1654	4919
^GHQ	0.13536	0.053511	0.005146	6751
TSLE	0.061389	0.071296	0.1895	4919
DSLE	0.130571	0.071161	0.02879	4919
ISLE	1e-06	0.072365	0.5	4919
In UK Biobank, models were adjusted by age, sex and 15PCs. In GS, models were adjusted by age, sex and 20 PCs. *SLE was added as a covariate. ^Heritability for GHQ was estimated in a sample of 6,751 unrelated individuals from the full GS cohort at baseline[1]. QC filters were applyied as described in the "Cohort description" at Materials & Methods section for the main sample of 4,919 but applying…

## Sheet: T4.Top GWAS hits
Supplementary Table 4. Top GWAS results (p<1x10-5).
SNP	CHR	BP	G/I	MAF	A1	A2	BETA	STAT	P	Location	Closest gene (±25kb)
GWAS of GHQ in Generation Scotland
rs2381499	4	40211997	G	0.3454	A	G	0.05315	4.729	2.317e-06	Intronic	RHOH
rs16870827	5	70976503	G	0.1787	G	A	0.06384	4.492	7.201e-06	-	MCCC2(+21.97kb)
rs4552473	4	40205742	G	0.2803	A	C	0.05236	4.445	8.975e-06	Intronic	RHOH
GWAS of PHQ in UK Biobank
rs7954341	12	81419397	I	0.3191	G	A	0.022	5.229	1.707e-07	-	-
rs10862219	12	81430043	I	0.3198	T	C	0.02163	5.144	2.7e-07	-	-
rs11114720	12	81443764	G	0.3175	A	G	0.02157	5.114	3.153e-07	-	-
rs960379	2	208088537	I	0.3961	C	T	0.02052	5.108	3.27e-07	Intronic	LOC101927865
rs7776980	7	117496319	I	0.3148	T	C	0.02186	5.054	4.345e-07	Intronic	CTTNBP2
rs11114723	12	81449343	I	0.317	A	C	0.02114	5.025	5.033e-07	-	ACSS3(-22.46kb)
rs17007930	12	81445762	I	0.317	T	C	0.0211	5.017	5.261e-07	-	-
rs72707252	5	1128891	G	0.02572	T	C	0.06152	4.981	6.331e-07	-	SLC12A7(+16.72kb)
rs2176912	12	81394117	I	0.3594	G	A	0.02039	4.958	7.13e-07	-	-
rs7782815	7	117585779	I	0.3122	G	A	0.02097	4.956	7.213e-07	-	-
rs17488728	7	117544180	I	0.4558	T	C	0.01946	4.939	7.852e-07	-	-
rs4275684	12	81465645	G	0.318	G	T	0.02075	4.921	8.644e-07	-	ACSS3(-6.163kb)
rs10272923	7	117572304	I	0.456	C	T	0.01929	4.898	9.686e-07	-	-
rs62471815	7	117582736	G	0.4561	A	G	0.01921	4.878	1.073e-06	-	-
rs11663824	18	50745236	I	0.3992	A	C	0.01944	4.833	1.348e-06	Intronic	DCC
rs1024434	7	117580053	I	0.4567	A	C	0.01905	4.827	1.39e-06	-	-
rs11695409	2	208088987	G	0.365	G	A	0.01946	4.797	1.611e-06	Intronic	LOC101927865
rs76549394	1	75935191	G	0.05128	G	A	-0.04215	-4.738	2.161e-06	Intronic	SLC44A5
rs4717577	7	70493364	G	0.4296	A	G	-0.01855	-4.7	2.6e-06	-	-
rs912337	13	99141272	I	0.4263	C	T	0.01862	4.683	2.835e-06	Intronic	STK24
rs10950237	7	70491251	G	0.3755	G	A	-0.01877	-4.648	3.357e-06	-	-
rs219174	2	33228292	I	0.4087	G	A	0.01843	4.615	3.933e-06	Intronic	LTBP1
rs60939828	18	50729267	G	0.4323	C	T	0.01826	4.602	4.185e-06	Intronic	DCC
rs6789329	3	136476862	I	0.359	C	T	0.01877	4.599	4.253e-06	-	STAG1(+5.617kb)
rs219158	2	33218037	I	0.3867	G	A	0.01849	4.568	4.937e-06	Intronic	LTBP1
rs847357	14	72780817	I	0.4749	G	A	0.01798	4.567	4.946e-06	Intronic	RGS6
rs2360675	2	208059640	I	0.4439	C	A	0.01818	4.562	5.079e-06	Intronic	LOC101927865
rs11114668	12	81366066	I	0.2337	G	A	0.02117	4.55	5.371e-06	-	-
rs8084351	18	50726559	I	0.4901	G	A	-0.0178	-4.536	5.74e-06	Intronic	DCC
rs74546496	11	109813282	G	0.01132	G	A	0.08419	4.523	6.105e-06	-	-
rs6928738	6	30931059	G	0.07183	T	C	0.03418	4.511	6.466e-06	-	DPCR1(+9.061kb)|MUC21(-20.42kb)
rs17488727	18	50760933	I	0.4212	C	A	0.01799	4.507	6.592e-06	Intronic	DCC
rs62100766	18	50737358	G	0.4009	T	G	0.01808	4.506	6.608e-06	Intronic	DCC
rs4917447	10	107438736	I	0.3211	C	T	0.01893	4.495	6.979e-06	-	-
rs917284	14	72737111	I	0.4229	G	T	-0.01785	-4.494	7.011e-06	Intronic	RGS6
rs9873767	3	135930406	G	0.2451	T	C	-0.02043	-4.489	7.162e-06	-	MSL2(+15.72kb)
rs6589381	11	113378952	I	0.4345	A	C	-0.01773	-4.484	7.349e-06	-	-
rs1352309	11	21911419	G	0.238	T	C	0.02062	4.48	7.472e-06	-	-
rs7232543	18	50718757	I	0.4362	G	A	0.01774	4.479	7.524e-06	Intronic	DCC
rs663895	11	78915746	G	0.4917	C	T	0.01749	4.477	7.573e-06	Intronic	TENM4
rs4372758	18	50683306	G	0.4429	C	T	0.01766	4.475	7.658e-06	Intronic	DCC
rs17487256	18	50718314	I	0.4015	T	C	0.0179	4.473	7.738e-06	Intronic	DCC
rs1568404	14	72736969	I	0.4682	T	C	0.01762	4.471	7.797e-06	Intronic	RGS6
rs9467626	6	25873746	G	0.1114	A	C	-0.02785	-4.471	7.806e-06	Intronic	SLC17A3
rs6785876	3	44621285	G	0.3227	A	G	0.0187	4.467	7.943e-06	Intronic	ZKSCAN7|ZNF660(-5.17kb)
rs4863713	4	140907254	I	0.3577	T	C	0.01828	4.463	8.073e-06	Intronic	MAML3
rs4842376	12	81437253	G	0.2312	C	T	0.02069	4.461	8.166e-06	-	-
rs10891540	11	113239082	I	0.4651	G	A	0.01758	4.458	8.28e-06	-	ANKK1(-19.43kb)|TTC12(+1.968kb)
rs16888206	5	57774538	I	0.09685	A	G	-0.02972	-4.445	8.781e-06	-	GAPT(-12.79kb)|PLK2(+18.57kb)
rs12727575	1	34052305	G	0.3741	T	C	0.0179	4.438	9.106e-06	Intronic	CSMD2
rs586818	11	78929880	G	0.4984	G	A	0.01732	4.432	9.354e-06	Intronic	TENM4
rs1538686	1	196397819	I	0.4133	G	A	-0.01773	-4.431	9.372e-06	Intronic	KCNT2
rs4479021	11	113383394	I	0.4351	A	G	-0.01757	-4.425	9.647e-06	-	-
rs219178	2	33231051	G	0.4095	G	A	0.01797	4.421	9.825e-06	Intronic	LTBP1

## Sheet: T5.PrioritizedGenes
Supplementary Table 5. Prioirtized genes from GWAS and GWEIS. ensg: ENSG ID Symbol: Gene Symbol chr: Chromosome start: Starting position of the gene end: Ending position of the gene strand: Strand of the gene status: Status of the gene from Ensembl type: Gene biotype from Ensembl entrezID: entrez ID HUGO: HUGO (HGNC) gene symbol pLI: pLI score from ExAC database. The probability of being loss-of-…
ensg	symbol	chr	start	end	strand	status	type	entrezID	HUGO	pLI	ncRVIS	posMapSNPs	posMapMaxCADD	eqtlMapSNPs	eqtlMapminP	eqtlMapminQ	eqtlMapts	eqtlDirection	ciMap	ciMapts	minGwasP	IndSigSNPs	GenomicLocus
UK Biobank GWAS PHQ
ENSG00000121904	CSMD2	1	33979609	34631443	-1	KNOWN	protein_coding	114784	CSMD2	NA	-0.89961	6	2.526	0	NA	NA	NA	NA	No	NA	9.106e-06	rs12727575	1
ENSG00000162624	LHX8	1	75594119	75627218	1	KNOWN	protein_coding	431707	LHX8	0.663323	-0.679266	1	5.74	0	NA	NA	NA	NA	No	NA	NA	rs76549394	2
ENSG00000137968	SLC44A5	1	75667816	76076801	-1	KNOWN	protein_coding	204962	SLC44A5	0.0342287	0.661941	9	6.207	0	NA	NA	NA	NA	No	NA	2.161e-06	rs76549394	2
ENSG00000162687	KCNT2	1	196194909	196578355	-1	KNOWN	protein_coding	343450	KCNT2	0.666802	0.148619	76	19.32	0	NA	NA	NA	NA	No	NA	9.372e-06	rs1538686	3
ENSG00000049323	LTBP1	2	33172039	33624576	1	KNOWN	protein_coding	4052	LTBP1	0.526235	1.16189	22	10.01	0	NA	NA	NA	NA	No	NA	3.933e-06	rs219174	4
ENSG00000118263	KLF7	2	207938861	208031991	-1	KNOWN	protein_coding	8609	KLF7	0.929931	-2.11539	10	17.65	0	NA	NA	NA	NA	No	NA	2.31e-05	rs960379	5
ENSG00000118260	CREB1	2	208394461	208468155	1	KNOWN	protein_coding	1385	CREB1	0.969961	-0.523506	0	0	0	NA	NA	NA	NA	Yes	Hippocampus	2.31e-05	rs960379	5
ENSG00000179152	TCAIM	3	44379611	44450943	1	KNOWN	protein_coding	285343	TCAIM	4.45859e-05	0.313154	3	6.739	0	NA	NA	NA	NA	No	NA	NA	rs6785876	6
ENSG00000185219	ZNF445	3	44481262	44519162	-1	KNOWN	protein_coding	353274	ZNF445	0.996478	-1.77738	17	8.948	0	NA	NA	NA	NA	No	NA	0.0002468	rs6785876	6
ENSG00000178917	ZNF852	3	44540462	44552128	-1	KNOWN	protein_coding	285346	ZNF852	6.5365e-09	NA	5	3.349	0	NA	NA	NA	NA	No	NA	0.0001415	rs6785876	6
ENSG00000196345	ZKSCAN7	3	44596685	44624975	1	KNOWN	protein_coding	55888	ZKSCAN7	1.17628e-05	-0.800781	52	12.42	0	NA	NA	NA	NA	No	NA	7.943e-06	rs6785876	6
ENSG00000144792	ZNF660	3	44619715	44641186	1	KNOWN	protein_coding	285349	ZNF660	0.0548051	-1.65843	36	14.13	0	NA	NA	NA	NA	No	NA	7.943e-06	rs6785876	6
ENSG00000186448	ZNF197	3	44626380	44689963	1	KNOWN	protein_coding	10168	ZNF197	5.95384e-14	0.135916	46	16.95	0	NA	NA	NA	NA	No	NA	7.943e-06	rs6785876	6
ENSG00000169981	ZNF35	3	44690219	44702283	1	KNOWN	protein_coding	7584	ZNF35	0.0792906	-0.732337	6	16.95	0	NA	NA	NA	NA	No	NA	1.392e-05	rs6785876	6
ENSG00000196653	ZNF502	3	44754135	44765323	1	KNOWN	protein_coding	91392	ZNF502	1.40777e-05	0.252899	4	7.863	0	NA	NA	NA	NA	No	NA	NA	rs6785876	6
ENSG00000163808	KIF15	3	44803209	44914868	1	KNOWN	protein_coding	56992	KIF15	7.4695e-13	-0.317071	3	3.24	0	NA	NA	NA	NA	No	NA	4.016e-05	rs6785876	6
ENSG00000169964	TMEM42	3	44903361	44907162	1	KNOWN	protein_coding	131616	TMEM42	0.306978	-0.0389323	3	3.24	0	NA	NA	NA	NA	No	NA	4.016e-05	rs6785876	6
ENSG00000163810	TGM4	3	44916100	44956482	1	KNOWN	protein_coding	7047	TGM4	1.13522e-11	0.329752	3	3.24	0	NA	NA	NA	NA	No	NA	4.016e-05	rs6785876	6
ENSG00000073711	PPP2R3A	3	135684515	135866733	1	KNOWN	protein_coding	5523	PPP2R3A	0.920488	-0.863679	10	5.037	0	NA	NA	NA	NA	No	NA	3.127e-05	rs6789329	7
ENSG00000174579	MSL2	3	135867764	135916083	-1	KNOWN	protein_coding	55167	MSL2	0.889664	-1.74205	2	3.974	0	NA	NA	NA	NA	Yes	Hippocampus	4.253e-06	rs6789329	7
ENSG00000114054	PCCB	3	135969148	136056738	1	KNOWN	protein_coding	5096	PCCB	0.000735839	-0.38516	20	15.38	0	NA	NA	NA	NA	No	NA	2.021e-05	rs9873767;rs6789329	7
ENSG00000118007	STAG1	3	136055077	136471220	-1	KNOWN	protein_coding	10274	STAG1	1	-0.647638	94	10.6	0	NA	NA	NA	NA	Yes	Hippocampus	4.253e-06	rs6789329	7
ENSG00000196782	MAML3	4	140637907	141075338	-1	KNOWN	protein_coding	55534	MAML3	0.329895	-0.192465	61	16.03	0	NA	NA	NA	NA	No	NA	8.073e-06	rs4863713	8
ENSG00000077063	CTTNBP2	7	117350705	117514193	-1	KNOWN	protein_coding	83992	CTTNBP2	2.59916e-06	-0.293653	22	21	0	NA	NA	NA	NA	No	NA	4.345e-07	rs7776980;rs17488728	12
ENSG00000149256	TENM4	11	78363876	79151992	-1	KNOWN	protein_coding	26011	TENM4	0.999719	-0.693242	3	5.233	0	NA	NA	NA	NA	No	NA	7.573e-06	rs663895	15
ENSG00000149292	TTC12	11	113185251	113254266	1	KNOWN	protein_coding	54970	TTC12	1.44727e-07	-0.271528	37	19.44	45	8.55806e-14	0.000770552	Brain_Anterior_cingulate_cortex_BA24:Brain_Caudate_basal_ganglia:Brain_Cerebellar_Hemisphere:Brain_Cerebellum:Brain_Cortex:Brain_Frontal_Cortex_BA9:Brain_Hippocampus:Brain_Hypothalamus:Brain_Nucleus_accumbens_basal_ganglia:Brain_Putamen_basal_ganglia	+	No	NA	8.28e-06	rs10891540	17
ENSG00000170209	ANKK1	11	113258513	113271140	1	KNOWN	protein_coding	255239	ANKK1	2.51117e-08	-0.0175482	18	8.304	0	NA	NA	NA	NA	No	NA	4.292e-05	rs10891540	17
ENSG00000149295	DRD2	11	113280318	113346413	-1	KNOWN	protein_coding	1813	DRD2	0.733264	NA	41	17.76	0	NA	NA	NA	NA	No	NA	1.505e-05	rs10891540;rs6589381	17
ENSG00000111052	LIN7A	12	81186299	81331704	-1	KNOWN	protein_coding	8825	LIN7A	0.0411485	-1.37397	2	3.063	0	NA	NA	NA	NA	No	NA	NA	rs11114668	18
ENSG00000111058	ACSS3	12	81331594	81650533	1	KNOWN	protein_coding	79611	ACSS3	2.99941e-11	-0.814139	235	19.41	0	NA	NA	NA	NA	No	NA	1.707e-07	rs11114668;rs7954341;rs4842376	18
ENSG00000152767	FARP1	13	98794816	99102027	1	KNOWN	protein_coding	10160	FARP1	0.0452631	-0.444416	1	4.372	0	NA	NA	NA	NA	No	NA	NA	rs912337	19
ENSG00000102572	STK24	13	99102455	99230194	-1	KNOWN	protein_coding	8428	STK24	0.797998	0.417068	55	9.214	0	NA	NA	NA	NA	No	NA	2.835e-06	rs912337	19
ENSG00000182732	RGS6	14	72399156	73030654	1	KNOWN	protein_coding	9628	RGS6	0.801361	NA	106	16.13	0	NA	NA	NA	NA	No	NA	4.946e-06	rs917284;rs847357	20
ENSG00000187323	DCC	18	49866542	51057784	1	KNOWN	protein_coding	1630	DCC	0.999999	-0.23995	160	18.83	0	NA	NA	NA	NA	No	NA	1.348e-06	rs11663824	21
UK Biobank GWEIS - GxE effect
ENSG00000073282	TP63	3	189349205	189615068	1	KNOWN	protein_coding	8626	TP63	0.983222	-0.204819	25	9.698	0	NA	NA	NA	NA	No	NA	3.7594e-06	rs7650285	4
ENSG00000119471	HSDL2	9	115142217	115234690	1	KNOWN	protein_coding	84263	HSDL2	3.95215e-05	-0.0398556	48	15.32	0	NA	NA	NA	NA	No	NA	5.85576e-05	rs2593684	6
ENSG00000230185	C9orf147	9	115196096	115249484	-1	KNOWN	protein_coding	100133204	C9orf147	NA	NA	25	15.32	0	NA	NA	NA	NA	No	NA	5.85576e-05	rs2593684	6
ENSG00000165185	KIAA1958	9	115249127	115431677	1	KNOWN	protein_coding	158405	KIAA1958	0.0490021	0.577176	36	17.91	0	NA	NA	NA	NA	No	NA	3.59803e-06	rs2593684	6
ENSG00000139915	MDGA2	14	47308826	48144157	-1	KNOWN	protein_coding	161357	MDGA2	0.993217	0.397759	53	14.14	0	NA	NA	NA	NA	No	NA	8.44332e-06	rs11844549	7
ENSG00000154864	PIEZO2	18	10666480	11148587	-1	KNOWN	protein_coding	63895	PIEZO2	0.603955	NA	1	1.29	0	NA	NA	NA	NA	No	NA	9.67679e-06	rs77317628	8
UK Biobank GWEIS - joint effect
ENSG00000118263	KLF7	2	207938861	208031991	-1	KNOWN	protein_coding	8609	KLF7	0.929931	-2.11539	10	17.65	0	NA	NA	NA	NA	No	NA	0.000112279	rs960379	1
ENSG00000118260	CREB1	2	208394461	208468155	1	KNOWN	protein_coding	1385	CREB1	0.969961	-0.523506	0	0	0	NA	NA	NA	NA	Yes	Hippocampus	0.000112279	rs960379	1
ENSG00000185129	PURA	5	139487362	139496321	1	KNOWN	protein_coding	5813	PURA	0.845099	-0.961083	8	13.86	0	NA	NA	NA	NA	No	NA	5.98877e-06	rs2974421	3
ENSG00000182700	IGIP	5	139505521	139508391	1	KNOWN	protein_coding	492311	IGIP	0.419919	-1.73824	4	13.86	0	NA	NA	NA	NA	No	NA	5.98877e-06	rs2974421	3
ENSG00000112232	KHDRBS2	6	62389865	62996132	-1	KNOWN	protein_coding	202559	KHDRBS2	0.142878	-0.854757	1	3.892	0	NA	NA	NA	NA	No	NA	NA	rs77225982	4
ENSG00000127928	GNGT1	7	93220885	93540577	1	KNOWN	protein_coding	2792	GNGT1	0.276893	0.237482	16	8.068	0	NA	NA	NA	NA	No	NA	4.46111e-06	rs2724063	6
ENSG00000184903	IMMP2L	7	110303110	111202573	-1	KNOWN	protein_coding	83943	IMMP2L	0.0407609	-0.338556	22	16.6	0	NA	NA	NA	NA	No	NA	3.518e-06	rs2091309	7
ENSG00000188938	FAM120AOS	9	96208776	96215874	-1	KNOWN	protein_coding	158293	FAM120AOS	0.514391	0.00743144	7	4.179	0	NA	NA	NA	NA	No	NA	7.03219e-05	rs10116422	9
ENSG00000048828	FAM120A	9	96214004	96328397	1	KNOWN	protein_coding	23196	FAM120A	0.999907	-0.298117	86	14.9	0	NA	NA	NA	NA	No	NA	3.25191e-05	rs10116422	9
ENSG00000197724	PHF2	9	96338689	96441869	1	KNOWN	protein_coding	5253	PHF2	0.994132	0.745198	43	7.829	0	NA	NA	NA	NA	No	NA	8.08009e-06	rs10116422	9
ENSG00000197467	COL13A1	10	71561644	71724031	1	KNOWN	protein_coding	1305	COL13A1	0.00392897	0.409844	3	4.856	0	NA	NA	NA	NA	No	NA	7.69962e-06	rs7070915	10
ENSG00000111058	ACSS3	12	81331594	81650533	1	KNOWN	protein_coding	79611	ACSS3	2.99941e-11	-0.814139	137	13.83	0	NA	NA	NA	NA	No	NA	4.37053e-07	rs7954341	12
ENSG00000166748	AGBL1	15	86685227	87572283	1	KNOWN	protein_coding	123624	AGBL1	3.60067e-23	-0.103444	269	22.1	0	NA	NA	NA	NA	No	NA	2.34694e-06	rs8038215	13
ENSG00000090863	GLG1	16	74485856	74641012	-1	KNOWN	protein_coding	2734	GLG1	0.997711	-0.205897	10	21.1	0	NA	NA	NA	NA	No	NA	5.15209e-06	rs77995020	14
Generation Scotland GWEIS using TSLE as exposure - GxE effect
ENSG00000154305	MIA3	1	222791428	222841354	1	KNOWN	protein_coding	375056	MIA3	0.471388	-0.616197	22	14.33	0	NA	NA	NA	NA	No	NA	NA	rs17163441	1
ENSG00000186063	AIDA	1	222841355	222886552	-1	KNOWN	protein_coding	64853	AIDA	0.0823724	-1.19239	27	14.95	0	NA	NA	NA	NA	No	NA	4.98412e-06	rs17163441	1
ENSG00000162819	BROX	1	222885895	222908538	1	KNOWN	protein_coding	148362	BROX	2.47554e-05	1.32123	17	9.915	0	NA	NA	NA	NA	No	NA	4.98412e-06	rs17163441	1
ENSG00000197520	FAM177B	1	222910549	222924147	1	KNOWN	protein_coding	400823	FAM177B	9.2096e-06	-0.425514	5	10.91	0	NA	NA	NA	NA	No	NA	5.88562e-06	rs17163441	1
ENSG00000137275	RIPK1	6	3064225	3115421	1	KNOWN	protein_coding	8737	RIPK1	0.418177	-0.203587	3	3.669	0	NA	NA	NA	NA	No	NA	5.06011e-06	rs17548315	3
ENSG00000137274	BPHL	6	3118608	3153812	1	KNOWN	protein_coding	670	BPHL	0.000194971	1.1955	2	4.684	0	NA	NA	NA	NA	No	NA	5.06011e-06	rs17548315	3
ENSG00000137267	TUBB2A	6	3153903	3157760	-1	KNOWN	protein_coding	7280	TUBB2A	NA	NA	1	4.684	0	NA	NA	NA	NA	No	NA	NA	rs17548315	3
ENSG00000111816	FRK	6	116252312	116381921	-1	KNOWN	protein_coding	2444	FRK	6.59375e-10	2.58876	2	4.816	0	NA	NA	NA	NA	No	NA	NA	rs11754507	4
ENSG00000178425	NT5DC1	6	116422012	116570660	1	KNOWN	protein_coding	221294	NT5DC1	0.326411	-0.101659	1	7.132	0	NA	NA	NA	NA	Yes	Hippocampus	NA	rs11754507	4
ENSG00000123500	COL10A1	6	116440086	116479910	-1	KNOWN	protein_coding	1300	COL10A1	6.3584e-05	-0.141903	1	7.132	0	NA	NA	NA	NA	No	NA	NA	rs11754507	4
ENSG00000111817	DSE	6	116575336	116762424	1	KNOWN	protein_coding	29940	DSE	0.385415	1.39947	1	2.355	0	NA	NA	NA	NA	No	NA	1.03585e-07	rs11754507	4
ENSG00000173626	TRAPPC3L	6	116816152	116866773	-1	KNOWN	protein_coding	100128327	TRAPPC3L	NA	-0.0637119	3	2.09	0	NA	NA	NA	NA	No	NA	NA	rs11754507	4
ENSG00000178033	FAM26E	6	116832809	116845955	1	KNOWN	protein_coding	254228	FAM26E	0.00110839	2.21074	1	1.557	0	NA	NA	NA	NA	No	NA	NA	rs11754507	4
ENSG00000164451	FAM26D	6	116850174	116880031	1	KNOWN	protein_coding	221301	FAM26D	0.0338388	0.383426	4	2.09	0	NA	NA	NA	NA	No	NA	NA	rs11754507	4
ENSG00000184672	RALYL	8	85095022	85834079	1	KNOWN	protein_coding	138046	RALYL	0.02969	0.669571	6	18.19	0	NA	NA	NA	NA	No	NA	1.06699e-06	rs12677170	5
Generation Scotland GWEIS using TSLE as exposure - joint effect
ENSG00000160145	KALRN	3	123798870	124445172	1	KNOWN	protein_coding	8997	KALRN	0.999997	-0.642918	1	5.012	0	NA	NA	NA	NA	No	NA	5.68824e-06	rs2289841	1
ENSG00000137275	RIPK1	6	3064225	3115421	1	KNOWN	protein_coding	8737	RIPK1	0.418177	-0.203587	3	3.669	0	NA	NA	NA	NA	No	NA	8.17764e-06	rs17548315	3
ENSG00000137274	BPHL	6	3118608	3153812	1	KNOWN	protein_coding	670	BPHL	0.000194971	1.1955	2	4.684	0	NA	NA	NA	NA	No	NA	8.17764e-06	rs17548315	3
ENSG00000137267	TUBB2A	6	3153903	3157760	-1	KNOWN	protein_coding	7280	TUBB2A	NA	NA	1	4.684	0	NA	NA	NA	NA	No	NA	NA	rs17548315	3
ENSG00000111816	FRK	6	116252312	116381921	-1	KNOWN	protein_coding	2444	FRK	6.59375e-10	2.58876	2	4.816	0	NA	NA	NA	NA	No	NA	NA	rs11754507	4
ENSG00000178425	NT5DC1	6	116422012	116570660	1	KNOWN	protein_coding	221294	NT5DC1	0.326411	-0.101659	1	7.132	0	NA	NA	NA	NA	Yes	Hippocampus	NA	rs11754507	4
ENSG00000123500	COL10A1	6	116440086	116479910	-1	KNOWN	protein_coding	1300	COL10A1	6.3584e-05	-0.141903	1	7.132	0	NA	NA	NA	NA	No	NA	NA	rs11754507	4
ENSG00000111817	DSE	6	116575336	116762424	1	KNOWN	protein_coding	29940	DSE	0.385415	1.39947	1	2.355	0	NA	NA	NA	NA	No	NA	3.49656e-07	rs11754507	4
ENSG00000173626	TRAPPC3L	6	116816152	116866773	-1	KNOWN	protein_coding	100128327	TRAPPC3L	NA	-0.0637119	3	2.09	0	NA	NA	NA	NA	No	NA	NA	rs11754507	4
ENSG00000178033	FAM26E	6	116832809	116845955	1	KNOWN	protein_coding	254228	FAM26E	0.00110839	2.21074	1	1.557	0	NA	NA	NA	NA	No	NA	NA	rs11754507	4
ENSG00000164451	FAM26D	6	116850174	116880031	1	KNOWN	protein_coding	221301	FAM26D	0.0338388	0.383426	4	2.09	0	NA	NA	NA	NA	No	NA	NA	rs11754507	4
ENSG00000170786	SDR16C5	8	57212569	57233335	-1	KNOWN	protein_coding	195814	SDR16C5	0.00291744	0.0766513	1	1.231	0	NA	NA	NA	NA	No	NA	5.30763e-06	rs4409393	5
ENSG00000184672	RALYL	8	85095022	85834079	1	KNOWN	protein_coding	138046	RALYL	0.02969	0.669571	6	18.19	0	NA	NA	NA	NA	No	NA	3.65504e-06	rs12677170	6
ENSG00000151474	FRMD4A	10	13685706	14504141	-1	KNOWN	protein_coding	55691	FRMD4A	0.999987	2.10062	13	5.918	0	NA	NA	NA	NA	No	NA	6.0072e-06	rs11259022	7
Generation Scotland GWEIS using DSLE as exposure - GxE effect
ENSG00000111816	FRK	6	116252312	116381921	-1	KNOWN	protein_coding	2444	FRK	6.59375e-10	2.58876	2	4.816	0	NA	NA	NA	NA	No	NA	NA	rs11754507	2
ENSG00000178425	NT5DC1	6	116422012	116570660	1	KNOWN	protein_coding	221294	NT5DC1	0.326411	-0.101659	1	7.132	0	NA	NA	NA	NA	Yes	Hippocampus	NA	rs11754507	2
ENSG00000123500	COL10A1	6	116440086	116479910	-1	KNOWN	protein_coding	1300	COL10A1	6.3584e-05	-0.141903	1	7.132	0	NA	NA	NA	NA	No	NA	NA	rs11754507	2
ENSG00000111817	DSE	6	116575336	116762424	1	KNOWN	protein_coding	29940	DSE	0.385415	1.39947	1	2.355	0	NA	NA	NA	NA	No	NA	2.11131e-06	rs11754507	2
ENSG00000173626	TRAPPC3L	6	116816152	116866773	-1	KNOWN	protein_coding	100128327	TRAPPC3L	NA	-0.0637119	3	2.09	0	NA	NA	NA	NA	No	NA	NA	rs11754507	2
ENSG00000178033	FAM26E	6	116832809	116845955	1	KNOWN	protein_coding	254228	FAM26E	0.00110839	2.21074	1	1.557	0	NA	NA	NA	NA	No	NA	NA	rs11754507	2
ENSG00000164451	FAM26D	6	116850174	116880031	1	KNOWN	protein_coding	221301	FAM26D	0.0338388	0.383426	4	2.09	0	NA	NA	NA	NA	No	NA	NA	rs11754507	2
ENSG00000148468	FAM171A1	10	15253642	15413061	-1	KNOWN	protein_coding	221061	FAM171A1	0.987016	-1.16921	24	8.699	0	NA	NA	NA	NA	No	NA	5.34865e-06	rs11259593	3
ENSG00000134640	MTNR1B	11	92702886	92718232	1	KNOWN	protein_coding	4544	MTNR1B	0.00870273	-0.165792	31	11.66	0	NA	NA	NA	NA	No	NA	1.75785e-06	rs6483212	4
Generation Scotland GWEIS using DSLE as exposure - joint effect
ENSG00000111816	FRK	6	116252312	116381921	-1	KNOWN	protein_coding	2444	FRK	6.59375e-10	2.58876	2	4.816	0	NA	NA	NA	NA	No	NA	NA	rs11754507	1
ENSG00000178425	NT5DC1	6	116422012	116570660	1	KNOWN	protein_coding	221294	NT5DC1	0.326411	-0.101659	1	7.132	0	NA	NA	NA	NA	Yes	Hippocampus	NA	rs11754507	1
ENSG00000123500	COL10A1	6	116440086	116479910	-1	KNOWN	protein_coding	1300	COL10A1	6.3584e-05	-0.141903	1	7.132	0	NA	NA	NA	NA	No	NA	NA	rs11754507	1
ENSG00000111817	DSE	6	116575336	116762424	1	KNOWN	protein_coding	29940	DSE	0.385415	1.39947	1	2.355	0	NA	NA	NA	NA	No	NA	3.33574e-06	rs11754507	1
ENSG00000173626	TRAPPC3L	6	116816152	116866773	-1	KNOWN	protein_coding	100128327	TRAPPC3L	NA	-0.0637119	3	2.09	0	NA	NA	NA	NA	No	NA	NA	rs11754507	1
ENSG00000178033	FAM26E	6	116832809	116845955	1	KNOWN	protein_coding	254228	FAM26E	0.00110839	2.21074	1	1.557	0	NA	NA	NA	NA	No	NA	NA	rs11754507	1
ENSG00000164451	FAM26D	6	116850174	116880031	1	KNOWN	protein_coding	221301	FAM26D	0.0338388	0.383426	4	2.09	0	NA	NA	NA	NA	No	NA	NA	rs11754507	1
ENSG00000170786	SDR16C5	8	57212569	57233335	-1	KNOWN	protein_coding	195814	SDR16C5	0.00291744	0.0766513	1	1.231	0	NA	NA	NA	NA	No	NA	1.62262e-06	rs4409393	2
ENSG00000099810	MTAP	9	21802542	21931646	1	KNOWN	protein_coding	4507	MTAP	0.000179316	1.58922	30	17.08	0	NA	NA	NA	NA	No	NA	8.55998e-06	rs10811635	3
ENSG00000151474	FRMD4A	10	13685706	14504141	-1	KNOWN	protein_coding	55691	FRMD4A	0.999987	2.10062	13	5.918	0	NA	NA	NA	NA	No	NA	4.64133e-06	rs11259022	4
ENSG00000134640	MTNR1B	11	92702886	92718232	1	KNOWN	protein_coding	4544	MTNR1B	0.00870273	-0.165792	31	11.66	0	NA	NA	NA	NA	No	NA	5.52243e-06	rs6483212	5
Generation Scotland GWEIS using ISLE as exposure - GxE effect
ENSG00000137275	RIPK1	6	3064225	3115421	1	KNOWN	protein_coding	8737	RIPK1	0.418177	-0.203587	3	3.669	0	NA	NA	NA	NA	No	NA	2.57289e-06	rs17548315	2
ENSG00000137274	BPHL	6	3118608	3153812	1	KNOWN	protein_coding	670	BPHL	0.000194971	1.1955	2	4.684	0	NA	NA	NA	NA	No	NA	2.57289e-06	rs17548315	2
ENSG00000137267	TUBB2A	6	3153903	3157760	-1	KNOWN	protein_coding	7280	TUBB2A	NA	NA	1	4.684	0	NA	NA	NA	NA	No	NA	NA	rs17548315	2
ENSG00000186472	PCLO	7	82383329	82792246	-1	KNOWN	protein_coding	27445	PCLO	1	-0.00757724	1	5.158	0	NA	NA	NA	NA	No	NA	NA	rs10250565	3
ENSG00000184672	RALYL	8	85095022	85834079	1	KNOWN	protein_coding	138046	RALYL	0.02969	0.669571	6	18.19	0	NA	NA	NA	NA	No	NA	2.08821e-06	rs12677170	4
ENSG00000053918	KCNQ1	11	2465914	2870339	1	KNOWN	protein_coding	3784	KCNQ1	2.45299e-05	1.15324	3	5.075	0	NA	NA	NA	NA	No	NA	4.3964e-06	rs800336	5
Generation Scotland GWEIS using ISLE as exposure - joint effect
ENSG00000064692	SNCAIP	5	121647049	121799914	1	KNOWN	protein_coding	9627	SNCAIP	0.000362968	NA	40	15.46	0	NA	NA	NA	NA	Yes	Hippocampus	5.08042e-06	rs2242223	2
ENSG00000137275	RIPK1	6	3064225	3115421	1	KNOWN	protein_coding	8737	RIPK1	0.418177	-0.203587	3	3.669	0	NA	NA	NA	NA	No	NA	3.8898e-06	rs17548315	4
ENSG00000137274	BPHL	6	3118608	3153812	1	KNOWN	protein_coding	670	BPHL	0.000194971	1.1955	2	4.684	0	NA	NA	NA	NA	No	NA	3.8898e-06	rs17548315	4
ENSG00000137267	TUBB2A	6	3153903	3157760	-1	KNOWN	protein_coding	7280	TUBB2A	NA	NA	1	4.684	0	NA	NA	NA	NA	No	NA	NA	rs17548315	4
ENSG00000184672	RALYL	8	85095022	85834079	1	KNOWN	protein_coding	138046	RALYL	0.02969	0.669571	6	18.19	0	NA	NA	NA	NA	No	NA	5.27257e-06	rs12677170	5

## Sheet: T6.GeneSet enrichment-GWAS PHQ
Supplementary Table 6. Gene set enriched by genes prioritized by FUMA from UK Biobank GWAS PHQ N: The total number of genes in the gene set. n: The total number of prioritized genes in the gene set.
UK Biobank GWAS of PHQ
GeneSet	N	n	P-value	adjusted P	genes
All Canonical Pathways
kegg propanoate metabolism	32	2	2.4e-05	0.0259	ACSS3, PCCB
reactome generic transcription pathway	340	4	0.000302	0.0259	ZNF445, ZKSCAN7, ZNF197, MAML3
GO biological processes
positive regulation of long term synaptic potentiation	14	2	1.8e-06	0.00837	DRD2, CREB1
regulation of long term synaptic potentiation	19	2	4.76e-06	0.0105	DRD2, CREB1
central nervous system neuron development	70	3	6.8e-06	0.0105	LHX8, DRD2, DCC
neuron differentiation	870	8	1.41e-05	0.0164	LHX8, TENM4, DRD2, FARP1, DCC, KLF7, CREB1, PPP2R3A
neuron development	683	7	1.91e-05	0.0177	LHX8, TENM4, DRD2, FARP1, DCC, KLF7, CREB1
positive regulation of multicellular organism growth	32	2	2.4e-05	0.0186	DRD2, CREB1
forebrain neuron development	34	2	2.89e-05	0.0192	LHX8, DRD2
cell morphogenesis involved in neuron differentiation	367	5	3.91e-05	0.0225	DRD2, FARP1, DCC, KLF7, CREB1
dendrite morphogenesis	42	2	5.49e-05	0.0225	FARP1, KLF7
pituitary gland development	42	2	5.49e-05	0.0225	DRD2, CREB1
neuron projection morphogenesis	400	5	6.31e-05	0.0225	DRD2, FARP1, DCC, KLF7, CREB1
regulation of phosphatase activity	125	3	6.71e-05	0.0225	DRD2, FARP1, PPP2R3A
visual behavior	50	2	9.28e-05	0.0225	DRD2, CREB1
response to nicotine	51	2	9.84e-05	0.0225	DRD2, CREB1
neurogenesis	1396	9	0.0001	0.0225	LHX8, TENM4, DRD2, FARP1, STK24, DCC, KLF7, CREB1, PPP2R3A
regulation of developmental growth	286	4	0.000136	0.0225	DRD2, DCC, CREB1, PPP2R3A
regulation of phosphoprotein phosphatase activity	57	2	0.000137	0.0225	DRD2, PPP2R3A
regulation of dephosphorylation	155	3	0.000154	0.0225	DRD2, FARP1, PPP2R3A
central nervous system neuron differentiation	166	3	0.000201	0.0225	LHX8, DRD2, DCC
forebrain generation of neurons	66	2	0.000212	0.0225	LHX8, DRD2
regulation of multicellular organism growth	66	2	0.000212	0.0225	DRD2, CREB1
synapse assembly	67	2	0.000222	0.0225	DRD2, FARP1
cell morphogenesis involved in differentiation	512	5	0.000243	0.0225	DRD2, FARP1, DCC, KLF7, CREB1
associative learning	73	2	0.000286	0.0234	DRD2, CREB1
diencephalon development	76	2	0.000322	0.024	DRD2, CREB1
neuron projection development	542	5	0.00033	0.024	DRD2, FARP1, DCC, KLF7, CREB1
dendrite development	79	2	0.000361	0.024	FARP1, KLF7
neuron projection guidance	204	3	0.00044	0.0261	DCC, KLF7, CREB1
regulation of gliogenesis	90	2	0.00053	0.0293	TENM4, CREB1
central nervous system development	865	6	0.000663	0.0324	LHX8, TENM4, DRD2, DCC, CREB1, CTTNBP2
memory	98	2	0.000679	0.0324	DRD2, CREB1
cell part morphogenesis	631	5	0.000738	0.034	DRD2, FARP1, DCC, KLF7, CREB1
regulation of circadian rhythm	102	2	0.000763	0.0344	DRD2, CREB1
cellular component morphogenesis	898	6	0.000828	0.0347	TENM4, DRD2, FARP1, DCC, KLF7, CREB1
cognition	250	3	0.000942	0.0364	LHX8, DRD2, CREB1
neuron migration	110	2	0.00095	0.0364	DRD2, DCC
regulation of embryonic development	114	2	0.00105	0.038	TENM4, PPP2R3A
positive regulation of hormone secretion	117	2	0.00114	0.04	DRD2, CREB1
endocrine system development	123	2	0.00131	0.043	DRD2, CREB1
regulation of g protein coupled receptor protein signaling pathway	126	2	0.00141	0.0442	DRD2, RGS6
learning	130	2	0.00154	0.0462	DRD2, CREB1
GO cellular components
neuron spine	121	3	5.91e-05	0.0345	DRD2, FARP1, CTTNBP2
GO molecular functions
nucleic acid binding transcription factor activity	1180	8	0.000152	0.0375	KLF7, CREB1, ZNF445, ZKSCAN7, ZNF660, ZNF197, ZNF35, STAG1
GWAS catalog
Age-related cataracts (age at onset)	3	2	5.01e-09	5.39e-06	LIN7A, ACSS3
Brain structure	16	2	2.76e-06	0.00149	CSMD2, FARP1
Schizophrenia	450	6	1.12e-05	0.00389	DRD2, RGS6, PPP2R3A, MSL2, PCCB, STAG1
Response to amphetamines	33	2	2.64e-05	0.00473	CSMD2, FARP1
Fibrinogen	41	2	5.1e-05	0.0061	MSL2, PCCB
Acne (severe)	160	3	0.000174	0.00782	KIF15, TMEM42, TGM4
Fibrinogen levels	67	2	0.000222	0.00864	PPP2R3A, PCCB
Educational attainment	72	2	0.000275	0.00925	FARP1, STK24
Waist circumference adjusted for body mass index	87	2	0.00048	0.0136	LTBP1, PPP2R3A

## Sheet: T7.Top UKB GWEIS
Supplementary Table 7. Top GWEIS results in UKB (p<1x10-5)
SNP	CHR	BP	G/I	MAF	A1	A2	BETA	P	Location	Closest gene (<25kb)
GxE effect
rs582813	18	25079009	G	0.4665	C	T	0.0283718	1.13037e-07	-	-
rs60757853	8	109854124	G	0.2061	T	C	0.0329474	3.79329e-07	-	-
rs2671750	3	5059576	G	0.1597	T	C	0.0359233	5.65897e-07	-	-
rs13253194	8	109857400	I	0.2058	A	G	0.0324246	6.06465e-07	-	-
rs2593684	9	115347088	I	0.251	A	G	-0.02881	3.59803e-06	Intronic	KIAA1958
rs7650285	3	189500067	I	0.1107	A	G	0.0388284	3.7594e-06	Intronic	TP63
rs2480061	1	14808756	I	0.4092	G	T	0.0244273	6.64211e-06	-	-
rs12630584	3	189498809	I	0.1106	A	G	0.0375951	7.59618e-06	Intronic	TP63
rs16864784	3	189499173	G	0.1108	G	A	0.0375224	8.28876e-06	Intronic	TP63
rs9831427	3	142955098	I	0.3298	C	A	0.0253031	8.30796e-06	-	-
rs11844549	14	47310983	I	0.4905	T	C	0.0239575	8.44332e-06	Exonic	MDGA2
rs77317628	18	10900786	G	0.06402	T	C	-0.0481837	9.67679e-06	Intronic	PIEZO2
rs4979128	9	115289605	I	0.2497	C	T	-0.0274627	9.96509e-06	Intronic	KIAA1958
Joint effect
rs7954341	12	81419397	I	0.3191	G	A	0.0210753	4.37053e-07	-	-
rs582813	18	25079009	G	0.4665	C	T	0.0117316	5.83622e-07	-	-
rs10862219	12	81430043	I	0.3198	T	C	0.0207949	5.95474e-07	-	-
rs11114720	12	81443764	G	0.3175	A	G	0.0204893	7.18709e-07	-	-
rs11114723	12	81449343	I	0.317	A	C	0.0199324	1.00365e-06	-	ACSS3(-22.46kb)
rs17007930	12	81445762	I	0.317	T	C	0.0198917	1.03554e-06	-	-
rs2176912	12	81394117	I	0.3594	G	A	0.0185786	1.35494e-06	-	-
rs960379	2	208088537	I	0.3961	C	T	0.0231818	1.38812e-06	Intronic	LOC101927865
rs4275684	12	81465645	G	0.318	G	T	0.0193332	1.79553e-06	-	ACSS3(-6.163kb)
rs60757853	8	109854124	G	0.2061	T	C	0.0135463	1.9396e-06	-	-
rs2671750	3	5059576	G	0.1597	T	C	0.0133213	2.1532e-06	-	-
rs8038215	15	87538753	G	0.05269	C	T	0.0027143	2.34694e-06	Intronic	AGBL1
rs13253194	8	109857400	I	0.2058	A	G	0.0136343	3.1991e-06	-	-
rs2091309	7	110376327	I	0.3564	G	A	-0.0237759	3.518e-06	Intronic	IMMP2L
rs7239568	18	51964773	G	0.3341	C	A	-0.0161136	4.03159e-06	-	-
rs2974421	5	139470240	I	0.1777	G	A	0.0090438	4.11124e-06	-	LINC01024(-12.27kb)|PURA(-23.47kb)
rs2724063	7	93401210	I	0.4467	A	G	-0.0221445	4.46111e-06	-	-
rs77995020	16	74510544	G	0.0924	A	C	-0.0392394	5.15209e-06	Intronic	GLG1
rs10060173	5	139501147	I	0.1807	T	C	0.0085887	5.98877e-06	-	IGIP(-4.373kb)|LINC01024(+13.55kb)|PURA(+2.146kb)
rs77225982	6	62328533	G	0.04729	G	A	-0.0252879	6.00314e-06	-	-
rs2429310	5	139508705	G	0.1817	A	G	0.0080097	6.14591e-06	-	IGIP(+0.314kb)|LINC01024(+21.11kb)|PURA(+9.704kb)
rs7070915	10	71652128	I	0.4949	C	T	0.0233964	7.69962e-06	Intronic	COL13A1
rs114608878	6	62266630	G	0.04717	T	C	-0.0247592	7.99949e-06	-	MTRNR2L9(-17.38kb)
rs11852282	15	87555349	G	0.04482	A	G	-0.0057676	8.01734e-06	Intronic	AGBL1
rs10116422	9	96357739	I	0.3869	C	A	-0.0213608	8.08009e-06	Intronic	PHF2
rs4917447	10	107438736	I	0.3211	C	T	0.0240048	8.27705e-06	-	-
rs10950237	7	70491251	G	0.3755	G	A	-0.0165672	8.43617e-06	-	-
rs7908373	10	107479864	I	0.3008	T	C	0.0246885	8.67915e-06	-	-
rs2881642	15	87560258	I	0.04366	A	G	-0.003438	9.62049e-06	Intronic	AGBL1
rs4376443	7	110391589	I	0.3384	T	C	-0.0234633	9.79797e-06	Intronic	IMMP2L

## Sheet: T8.Top GS TSLE GWEIS
Supplementary Table 8. Top TSLE GWEIS results in Generation Scotland (p<1x10-5) - Total SLE as exposure
SNP	CHR	BP	MAF	A1	A2	BETA	P	Location	Closest gene (<25kb)
GxE effect
rs12789145	11	94407736	0.08002	C	A	0.059937	4.95199e-09	-	-
rs11754507	6	116697130	0.01701	G	A	0.126854	1.03585e-07	Intronic	DSE
rs17070072	18	60205542	0.3437	A	C	-0.0361116	9.02388e-07	Intronic	ZCCHC2
rs12677170	8	85446567	0.1169	C	A	-0.0539766	1.06699e-06	Intronic	RALYL
rs10003191	4	17336925	0.2646	G	A	-0.0347034	2.24277e-06	-	-
rs2059710	2	60838156	0.1609	A	G	0.0393715	2.52792e-06	-	-
rs614123	13	34946870	0.291	A	G	0.0367452	3.73654e-06	-	-
rs735133	2	60842571	0.1552	C	A	0.0392745	4.67009e-06	-	-
rs17163441	1	222882892	0.1436	C	A	-0.0509662	4.98412e-06	Intronic	AIDA
rs17548315	6	3114947	0.01824	A	G	0.0700267	5.06011e-06	Exonic	RIPK1
rs17163437	1	222878687	0.1439	A	C	-0.0507477	5.3716e-06	Intronic	AIDA
rs4364235	4	174635674	0.4482	A	G	-0.0319482	5.45802e-06	-	-
rs3748631	1	222886588	0.144	A	G	-0.050744	5.52471e-06	Intronic	BROX
rs12058171	1	222913107	0.1439	G	A	-0.0505684	5.88562e-06	Exonic	FAM177B
rs6502321	17	13855742	0.07297	A	G	0.0520313	6.69403e-06	-	-
rs9952353	18	19672632	0.07297	G	A	-0.0387656	9.28935e-06	-	-
Joint effect
rs12789145	11	94407736	0.08002	C	A	0.0005347	2.77385e-08	-	-
rs11754507	6	116697130	0.01701	G	A	-0.021379	3.49656e-07	Intronic	DSE
rs9952353	18	19672632	0.07297	G	A	0.0388734	8.04316e-07	-	-
rs1579282	5	155074865	0.3308	A	G	-0.0302621	1.03287e-06	-	-
rs17070072	18	60205542	0.3437	A	C	-0.0123343	1.71652e-06	Intronic	ZCCHC2
rs10164188	18	11444650	0.02873	A	G	-0.0842412	1.85505e-06	-	-
rs614123	13	34946870	0.291	A	G	-0.0266327	2.43013e-06	-	-
rs12677170	8	85446567	0.1169	C	A	-0.0028139	3.65504e-06	Intronic	RALYL
rs17244735	13	73104490	0.04892	G	A	0.0995494	3.81463e-06	-	-
rs7577053	2	49849708	0.2334	A	G	-0.0260534	4.96205e-06	-	-
rs11663716	18	19704036	0.2645	G	A	0.03751	5.07904e-06	-	-
rs4409393	8	57214372	0.3665	A	G	-0.050243	5.30763e-06	Intronic	SDR16C5
rs2289841	3	124209438	0.3568	A	G	0.0506544	5.68824e-06	Intronic	KALRN
rs11259022	10	14385164	0.1712	A	G	0.0663098	6.0072e-06	Intronic	FRMD4A(+12.3kb)
rs4800108	18	19694044	0.3445	C	A	0.033282	7.38879e-06	-	-
rs1010811	18	19677786	0.2512	G	A	0.0352367	7.81912e-06	-	-
rs17548315	6	3114947	0.01824	A	G	0.0305173	8.17764e-06	Exonic	RIPK1
rs7736123	5	33039387	0.05975	A	G	0.0288125	8.67606e-06	-	-

## Sheet: T9.Top GS DSLE GWEIS
Supplementary Table 9. Top DSLE GWEIS results in Generation Scotland (p<1x10-5) - Dependent SLE as exposure
SNP	CHR	BP	MAF	A1	A2	BETA	P	Location	Closest gene (<25kb)
GxE effect
rs17070072	18	60205542	0.3437	A	C	-0.0820149	1.4626e-08	Intronic	ZCCHC2
rs12000047	9	105728627	0.01119	A	G	-0.267122	5.08266e-08	-	-
rs12005200	9	105708946	0.01119	G	A	-0.264636	5.77448e-08	-	-
rs6502321	17	13855742	0.07297	A	G	0.118734	1.00006e-07	-	-
rs4753426	11	92701596	0.4706	G	A	-0.0721806	4.07452e-07	-	MTNR1B(-1.192kb)
rs12866867	13	45252171	0.2276	A	G	-0.0793227	1.33913e-06	-	-
rs6483212	11	92725240	0.4884	A	G	0.0687848	1.75785e-06	-	MTNR1B(+9.292kb)
rs4753073	11	92717475	0.4876	G	A	0.0685863	1.89348e-06	-	MTNR1B(+1.527kb)
rs11754507	6	116697130	0.01701	G	A	0.251601	2.11131e-06	Intronic	DSE
rs9863500	3	112440948	0.4917	A	G	-0.0694618	4.06633e-06	-	LOC101929694(-14.35kb)
rs11259593	10	15320660	0.01042	A	G	0.181618	5.34865e-06	Intronic	FAM171A1
rs9998501	4	30403871	0.0199	G	A	-0.157791	6.46475e-06	-	-
rs6661803	1	117016646	0.01617	A	G	-0.263019	7.90168e-06	-	-
rs7257519	19	57474120	0.4722	A	G	0.0670852	8.34722e-06	-	-
rs17041322	4	110982272	0.01534	A	C	0.190737	8.39892e-06	-	ELOVL6
rs17126828	14	90969615	0.08638	A	G	-0.116789	9.68867e-06	-	-
Joint effect
rs17070072	18	60205542	0.3437	A	C	-0.0733918	1.96476e-08	Intronic	ZCCHC2
rs12000047	9	105728627	0.01119	A	G	-0.231385	1.99741e-08	-	-
rs12005200	9	105708946	0.01119	G	A	-0.228232	2.08831e-08	-	-
rs6502321	17	13855742	0.07297	A	G	0.0521247	3.26223e-07	-	-
rs958033	18	1936530	0.1777	G	A	-0.0864242	1.2852e-06	-	LINC00540(+18.03kb)
rs8091041	18	1931566	0.1776	G	A	-0.086394	1.28964e-06	-	-
rs4409393	8	57214372	0.3665	A	G	-0.0193113	1.62262e-06	Intronic	SDR16C5
rs4753426	11	92701596	0.4706	G	A	-0.055935	2.12911e-06	-	MTNR1B(-1.192kb)
rs11754507	6	116697130	0.01701	G	A	0.14902	3.33574e-06	Intronic	DSE
rs7257519	19	57474120	0.4722	A	G	0.0238733	4.5827e-06	-	-
rs11259022	10	14385164	0.1712	A	G	0.0448526	4.64133e-06	-	FRMD4A(+12.3kb)
rs6483212	11	92725240	0.4884	A	G	0.0582159	5.52243e-06	-	MTNR1B(+9.292kb)
rs4753073	11	92717475	0.4876	G	A	0.0579492	6.02978e-06	-	MTNR1B(+1.527kb)
rs12866867	13	45252171	0.2276	A	G	-0.0564297	7.64488e-06	-	-
rs10811635	9	21910698	0.1907	G	A	0.0789243	8.55998e-06	-	-

## Sheet: T10.Top GS ISLE GWEIS
Supplementary Table 10. Top ISLE GWEIS results in Generation Scotland (p<1x10-5) - Independent SLE as exposure
SNP	CHR	BP	MAF	A1	A2	BETA	P	Location	Closest gene (<25kb)
GxE effect
rs2803589	10	88372958	0.1501	G	A	-0.0742497	1.56107e-06	-	-
rs11628732	14	58514673	0.1513	G	A	0.0701941	1.80105e-06	Intronic	C14orf37
rs3825243	12	69750839	0.04063	A	G	0.109939	1.98204e-06	-	LYZ(+2.826kb)|YEATS4(-2.692kb)
rs12677170	8	85446567	0.1169	C	A	-0.074386	2.08821e-06	Intronic	RALYL
rs10250565	7	82370821	0.03151	A	G	-0.131706	2.50313e-06	-	PCLO(-12.5kb)
rs17548315	6	3114947	0.01824	A	G	0.141617	2.57289e-06	Exonic	RIPK1
rs800336	11	2473131	0.2504	G	A	0.0558322	4.3964e-06	Intronic	KCNQ1
rs2225291	14	57145062	0.3308	G	A	0.0511159	4.91355e-06	-	-
rs8017903	14	57146809	0.3317	A	G	0.0509381	5.43315e-06	-	-
rs12432233	14	57141318	0.3481	A	C	0.0497956	8.11929e-06	-	-
rs716651	5	155087160	0.4005	A	G	-0.0465724	9.13566e-06	-	-
rs1579282	5	155074865	0.3308	A	G	-0.0489933	9.68279e-06	-	-
Joint effect
rs1579282	5	155074865	0.3308	A	G	-0.0472614	1.94347e-07	-	-
rs716651	5	155087160	0.4005	A	G	-0.0407984	6.97415e-07	-	-
rs17244735	13	73104490	0.04892	G	A	0.117791	8.04197e-07	-	-
rs9879244	3	176614990	0.08416	A	G	-0.0781681	3.45054e-06	-	-
rs17548315	6	3114947	0.01824	A	G	0.0764885	3.8898e-06	Exonic	RIPK1
rs2242223	5	121761461	0.2384	G	A	-0.0156052	5.08042e-06	Intronic	SNCAIP
rs12677170	8	85446567	0.1169	C	A	-0.0295941	5.27257e-06	Intronic	RALYL
rs2803589	10	88372958	0.1501	G	A	-0.0324028	5.69078e-06	-	-
rs16870827	5	70976503	0.1787	G	A	0.0690271	5.88049e-06	-	MCCC2(+21.97kb)
rs2290987	5	121776301	0.2289	G	A	-0.0097764	9.22954e-06	Intronic|Intronic	MGC32805|SNCAIP
rs3811891	5	121765801	0.2318	G	A	-0.011288	9.77181e-06	Intronic	SNCAIP

[truncated: 7 more sheets: T11.GeneSet enrich. - UKB GWEIS, T12.GenSet enrich.GS TSLE GWEIS, T13.GenSet enrich.GS DSLE GWEIS, T14.GenSet enrich.GS ISLE GWEIS, T15.PRS cross-cohort prediction, T16.PRS predictions stress , T17.Gene-base significant genes]
